# Supplementary material for: Retinoic acid-induced protein 14 links mechanical forces to Hippo signaling
Source: EMBO Rep. 2024 Aug 19;25(9):18. doi: 10.1038/s44319-024-00228-0 (PMC11387738; doi:10.1038/s44319-024-00228-0)
Supplement: Supplementary file 3 — Source data Fig. 1 [file 44319_2024_228_MOESM3_ESM.zip]

Archive with 65 entries (52 files):
- Figure 1/Figure 1B/
- Figure 1/Figure 1B/Figure 1B.xlsx
- Figure 1/Figure 1C/
- Figure 1/Figure 1C/Figure 1C.xlsx
- Figure 1/Figure 1D/
- Figure 1/Figure 1D/Figure 1D.xlsx
- Figure 1/Figure 1E/
- Figure 1/Figure 1E/Figure 1E.xlsx
- Figure 1/Figure 1F/
- Figure 1/Figure 1F/Figure 1F.xlsx
- Figure 1/Figure 1G/
- Figure 1/Figure 1G/Figure 1G.xlsx
- Figure 1/Figure 1H/
- Figure 1/Figure 1H/Figure 1H.xlsx
- Figure 1/Figure 1H/Flag.tif
- Figure 1/Figure 1H/p-YAP.tif
- Figure 1/Figure 1H/TAZ.tif
- Figure 1/Figure 1H/YAP.tif
- Figure 1/Figure 1H/ÑΓ-actin.tif
- Figure 1/Figure 1I/
- Figure 1/Figure 1I/EGFP.tif
- Figure 1/Figure 1I/TAZ.tif
- Figure 1/Figure 1I/YAP.tif
- Figure 1/Figure 1I/ÑΓ-actin.tif
- Figure 1/Figure 1J/
- Figure 1/Figure 1J/Figure 1J.xlsx
- Figure 1/Figure 1J/LATS1.tif
- Figure 1/Figure 1J/NF2.tif
- Figure 1/Figure 1J/p-LATS1.tif
- Figure 1/Figure 1J/p-YAP.tif
- Figure 1/Figure 1J/RAI14.tif
- Figure 1/Figure 1J/TAZ.tif
- Figure 1/Figure 1J/YAP.tif
- Figure 1/Figure 1J/ÑΓ-actin.tif
- Figure 1/Figure 1K/
- Figure 1/Figure 1K/p-YAP.tif
- Figure 1/Figure 1K/RAI14.tif
- Figure 1/Figure 1K/YAP.tif
- Figure 1/Figure 1K/ÑΓ-actin.tif
- Figure 1/Figure 1L/
- Figure 1/Figure 1L/DAPI_siCtrl.tif
- Figure 1/Figure 1L/DAPI_siRAI14#1.tif
- Figure 1/Figure 1L/DAPI_siRAI14#2.tif
- Figure 1/Figure 1L/Figure 1L.xlsx
- Figure 1/Figure 1L/YAP_siCtrl.tif
- Figure 1/Figure 1L/YAP_siRAI14#1.tif
- Figure 1/Figure 1L/YAP_siRAI14#2.tif
- Figure 1/Figure 1M/
- Figure 1/Figure 1M/DAPI_siCtrl.png
- Figure 1/Figure 1M/DAPI_siRAI14#1.png
- Figure 1/Figure 1M/DAPI_siRAI14#2.png
- Figure 1/Figure 1M/Figure 1M.xlsx
- Figure 1/Figure 1M/YAP_siCtrl.png
- Figure 1/Figure 1M/YAP_siRAI14#1.png
- Figure 1/Figure 1M/YAP_siRAI14#2.png
- Figure 1/Figure 1N/
- Figure 1/Figure 1N/Figure 1N.xlsx
- Figure 1/Figure 1N/Lats1.tif
- Figure 1/Figure 1N/Nf2.tif
- Figure 1/Figure 1N/p-Lats1.tif
- Figure 1/Figure 1N/p-Yap.tif
- Figure 1/Figure 1N/Rai14.tif
- Figure 1/Figure 1N/Taz.tif
- Figure 1/Figure 1N/Yap.tif
- Figure 1/Figure 1N/ÑΓ-actin.tif
