# Supplementary material for: Retinoic acid-induced protein 14 links mechanical forces to Hippo signaling
Source: EMBO Rep. 2024 Aug 19;25(9):18. doi: 10.1038/s44319-024-00228-0 (PMC11387738; doi:10.1038/s44319-024-00228-0)
Supplement: Supplementary file 3 — Source data Fig. 1 [file 44319_2024_228_MOESM3_ESM.zip › Figure 1/Figure 1B/Figure 1B.xlsx]

## Sheet: Sheet1
Flag-YAP	-	-	-	+	+	+
Flag-RAI14	-	+	++	-	+	++
Luciferase value (HEK293A)	0.902752	1.36753	3.34105	11.8521	34.4886	126.708
	1.09888	1.33654	3.79278	12.6749	33.0438	129.652
	0.998365	1.34312	3.90215	12.1631	34.8725	125.001
Flag-YAP	-	-	-	+	+	+
EGFP-RAI14	-	+	++	-	+	++
Luciferase value (AGS)	1.00191	1.56879	2.36636	2.9951	6.32907	18.9724
	1.02389	1.53028	2.377	3.05719	7.19064	17.99
	0.974198	1.51045	2.38535	3.0748	7.14103	16.8706
EGFP-YAP	-	-	-	+	+	+
EGFP-RAI14	-	+	++	-	+	++
Luciferase value (SNU638)	1.01467	2.27752	3.01339	3.60299	4.16772	5.96122
	1.06267	2.59998	2.89791	3.57621	5.23196	5.40188
	0.922662	2.46049	2.75842	3.88388	5.01977	5.46693
