# Supplementary material for: Retinoic acid-induced protein 14 links mechanical forces to Hippo signaling
Source: EMBO Rep. 2024 Aug 19;25(9):18. doi: 10.1038/s44319-024-00228-0 (PMC11387738; doi:10.1038/s44319-024-00228-0)
Supplement: Supplementary file 3 — Source data Fig. 1 [file 44319_2024_228_MOESM3_ESM.zip › Figure 1/Figure 1C/Figure 1C.xlsx]

## Sheet: Sheet1
	CTGF		CYR61		ANKRD1
Flag-RAI14	-	+	-	+	-	+
Gene expression	1.08191	2.55821	0.886362	2.01885	0.840212	1.86653
	0.985748	2.03008	1.0181	1.71878	1.01454	1.99593
	0.937652	2.25741	1.10815	1.87321	1.17312	1.70083
