# Supplementary material for: Retinoic acid-induced protein 14 links mechanical forces to Hippo signaling
Source: EMBO Rep. 2024 Aug 19;25(9):18. doi: 10.1038/s44319-024-00228-0 (PMC11387738; doi:10.1038/s44319-024-00228-0)
Supplement: Supplementary file 3 — Source data Fig. 1 [file 44319_2024_228_MOESM3_ESM.zip › Figure 1/Figure 1D/Figure 1D.xlsx]

## Sheet: Sheet1
	siCtrl	siRAI14#1	siRAI14#2	siRAI14#3
Luciferase value	0.972145	0.474646	0.75218	0.693688
	0.962039	0.454352	0.807067	0.61335
	1.06582	0.465254	0.769665	0.842833
