# Supplementary material for: Retinoic acid-induced protein 14 links mechanical forces to Hippo signaling
Source: EMBO Rep. 2024 Aug 19;25(9):18. doi: 10.1038/s44319-024-00228-0 (PMC11387738; doi:10.1038/s44319-024-00228-0)
Supplement: Supplementary file 3 — Source data Fig. 1 [file 44319_2024_228_MOESM3_ESM.zip › Figure 1/Figure 1E/Figure 1E.xlsx]

## Sheet: Sheet1
	Control	gRAI14#1	gRAI14#3
Luciferase value	0.985646	0.569701	0.778456
	1.02651	0.577815	0.825979
	0.987849	0.580655	0.845221
