# Supplementary material for: Retinoic acid-induced protein 14 links mechanical forces to Hippo signaling
Source: EMBO Rep. 2024 Aug 19;25(9):18. doi: 10.1038/s44319-024-00228-0 (PMC11387738; doi:10.1038/s44319-024-00228-0)
Supplement: Supplementary file 3 — Source data Fig. 1 [file 44319_2024_228_MOESM3_ESM.zip › Figure 1/Figure 1F/Figure 1F.xlsx]

## Sheet: Sheet1
	CTGF				ANKRD1				RAI14
	siCtrl	siRAI14#1	siRAI14#2	siRAI14#3	siCtrl	siRAI14#1	siRAI14#2	siRAI14#3	siCtrl	siRAI14#1	siRAI14#2	siRAI14#3
Gene expression	0.952077	0.494319	0.79297	0.822975	0.999053	0.627472	0.585947	0.555398	0.987668	0.18019	0.205921	0.164791
	0.964192	0.616726	0.734462	0.674756	1.02296	0.624975	0.588998	0.622939	0.996937	0.16746	0.200442	0.160594
	1.08934	0.524594	0.692576	0.726744	0.97848	0.627487	0.611935	0.608811	1.0156	0.166318	0.193426	0.17175
