# Supplementary material for: Retinoic acid-induced protein 14 links mechanical forces to Hippo signaling
Source: EMBO Rep. 2024 Aug 19;25(9):18. doi: 10.1038/s44319-024-00228-0 (PMC11387738; doi:10.1038/s44319-024-00228-0)
Supplement: Supplementary file 3 — Source data Fig. 1 [file 44319_2024_228_MOESM3_ESM.zip › Figure 1/Figure 1G/Figure 1G.xlsx]

## Sheet: Sheet1
	CTGF			CYR61			ANKRD1
	Control	gRAI14#1	gRAI14#3	Control	gRAI14#1	gRAI14#3	Control	gRAI14#1	gRAI14#3
Gene expression	0.950221	0.298286	0.35671	1.01319	0.584421	0.780165	0.992276	0.587881	0.472289
	1.00403	0.294288	0.371825	0.966837	0.561084	0.778762	1.00588	0.587642	0.47176
	1.04816	0.311307	0.370942	1.02083	0.56475	0.861526	1.0019	0.59429	0.479339
