# Supplementary material for: Retinoic acid-induced protein 14 links mechanical forces to Hippo signaling
Source: EMBO Rep. 2024 Aug 19;25(9):18. doi: 10.1038/s44319-024-00228-0 (PMC11387738; doi:10.1038/s44319-024-00228-0)
Supplement: Supplementary file 3 — Source data Fig. 1 [file 44319_2024_228_MOESM3_ESM.zip › Figure 1/Figure 1H/Figure 1H.xlsx]

## Sheet: Sheet1
Flag-RAI14	-	+	++
p-YAP/YAP WB	1	0.433584	0.342797
	1	0.654083	0.334127
	1	0.593568	0.550043
