# Supplementary material for: Retinoic acid-induced protein 14 links mechanical forces to Hippo signaling
Source: EMBO Rep. 2024 Aug 19;25(9):18. doi: 10.1038/s44319-024-00228-0 (PMC11387738; doi:10.1038/s44319-024-00228-0)
Supplement: Supplementary file 3 — Source data Fig. 1 [file 44319_2024_228_MOESM3_ESM.zip › Figure 1/Figure 1J/Figure 1J.xlsx]

## Sheet: Sheet1
	siCtrl	siRAI14#1	siRAI14#2
p-YAP/YAP WB	1	1.3688	1.65535
	1	1.93842	1.93208
	1	1.66586	1.86156
	siCtrl	siRAI14#1	siRAI14#2
p-LATS1/LATS1 WB	1	1.97602	2.05759
	1	2.12	2.22066
	1	1.51911	1.89455
	siCtrl	siRAI14#1	siRAI14#2
TAZ/β-actin WB	1	0.712251	0.673739
	1	0.507422	0.646486
	1	0.244693	0.467214
