# Supplementary material for: Retinoic acid-induced protein 14 links mechanical forces to Hippo signaling
Source: EMBO Rep. 2024 Aug 19;25(9):18. doi: 10.1038/s44319-024-00228-0 (PMC11387738; doi:10.1038/s44319-024-00228-0)
Supplement: Supplementary file 3 — Source data Fig. 1 [file 44319_2024_228_MOESM3_ESM.zip › Figure 1/Figure 1L/Figure 1L.xlsx]

## Sheet: Sheet1
Nuc/Cyto ratio (single cell quantification)				Quantified nuclear YAP (single cell quantification)
siCtrl	siRAI14#1	siRAI14#2		siCtrl	siRAI14#1	siRAI14#2
5.21815	2.45987	3.44609		9.35115	2.88045	8.86851
3.72908	2.8008	2.4818		9.05211	5.64679	3.75537
4.10472	2.60375	3.81112		4.56864	5.65795	5.67165
3.12937	2.47677	1.91603		3.54767	5.74656	4.10135
2.21924	3.11093	3.44415		3.64494	4.6997	4.7117
4.28194	3.3521	3.11539		4.45698	5.32342	2.98109
3.21929	1.44431	2.84531		6.94803	1.94605	3.45814
3.83723	2.29818	2.237		5.50984	4.15616	2.34554
2.79729	1.94416	2.30306		6.92719	2.86895	3.28549
3.24621	1.79341	2.10598		5.38058	6.3086	2.37312
3.6116	1.98504	1.77609		5.86653	4.14078	2.54497
3.13149	1.94431	3.75168		11.0864	4.51109	4.6428
3.53739	1.88448	1.55893		7.41914	2.76598	2.50429
4.08284	1.18032	3.10974		6.82907	1.76331	4.08587
2.78311	1.41773	1.13344		10.8114	3.67094	8.07899
4.54369	1.2682	2.56844		5.22862	3.26503	1.94621
3.10475	1.1672	2.23122		7.22449	3.38015	2.03917
1.85583	2.59553	2.4851		5.96357	3.65872	2.92921
3.84278	2.46841	1.28521		8.37701	3.21356	3.83924
3.74093	2.32457	2.37115		8.72402	5.65238	6.86555
2.18435	3.02659	1.0667		5.50266	4.26849	1.92389
3.26577	1.12948	1.13024		5.08246	4.32476	1.91037
2.92119	1.12808	1.31872		3.00968	4.28871	1.86825
3.4136	1.64654	0.862138		5.9266	4.47532	2.04558
2.19643	1.42705	1.05109		3.34925	4.44779	2.14851
1.24958	2.32186	0.987475		1.90864	4.95056	1.7693
1.34946	1.09527	1.4128		6.30499	3.13127	2.87443
3.43582	1.66458	1.83792		9.67484	6.54744	2.33409
3.26364	1.45674	0.86725		6.88817	6.44941	1.4684
3.622	2.06742	2.06339		6.1147	2.44547	5.54211
3.83066	2.30533	1.66918		9.50262	2.8633	1.75831
3.76713	1.25184	2.40718		8.79555	1.52233	5.13583
1.7039	2.93578	2.76165		6.29702	3.32893	2.30332
3.87763	1.82155	3.2668		7.1019	2.90392	8.16758
3.52692	2.54032	2.69032		6.12502	2.77851	4.10531
1.84993	1.19413	0.861902		8.25882	1.47208	1.53838
2.74627	2.9115	1.28921		9.65445	2.57883	3.22581
5.09236	2.37665	1.11411		6.00402	2.89374	1.73866
2.58033	3.06868	1.8601		3.63621	3.21614	4.10997
2.73238	2.34152	2.12326		7.91543	4.44089	2.82304
3.80622	1.76368	3.22462		6.68643	4.37841	10.5593
3.2699	2.90165	3.34107		6.67948	3.66302	5.45493
2.19912	1.31432	2.95508		5.46764	2.46934	10.6759
1.2595	2.38443	2.10704		1.11725	5.10686	5.1421
3.96973	1.77936	2.57397		7.58556	5.32323	4.5195
3.2637	1.57498	1.3165		5.83485	2.04134	2.5493
3.05571	2.02865	1.89456		11.2064	3.90002	4.41894
4.21834	1.01023	2.08229		8.2761	1.58948	6.38543
2.36735	2.78496	2.2112		8.93566	6.87568	5.00473
3.27108	1.45732	3.11298		4.67148	2.82279	5.74363
3.80969	2.36989	2.84411		4.51056	5.56789	6.14179
4.04689	1.33495	2.39357		3.5397	4.28215	5.70753
3.72102	2.46152	1.57577		2.6667	5.9029	3.3951
3.32441	1.84023	2.40758		4.51172	4.19912	3.14275
2.76112	1.93086	2.36268		2.62578	3.81556	3.57343
2.76907	1.41148	2.43133		8.34996	5.78648	4.07721
3.14224	3.59582	2.16878		3.56785	8.71571	13.0476
3.17013	2.6289	3.63011		6.61377	9.28547	5.79868
2.90217	3.35565	2.6856		6.08139	6.03313	4.9839
2.63771	1.36888	1.17913		7.67733	1.85361	2.5425
3.93076	2.86007	3.34545		6.27629	5.48003	9.17992
2.3844	1.26817	2.85956		4.63288	2.27135	5.46882
3.40595	3.34432	2.69032		5.4437	8.95637	2.63485
2.63289	2.33657	2.97033		4.87507	7.0381	5.48796
4.24868	3.62005	1.38697		7.00049	6.64912	1.6756
2.56857	2.14924	3.46088		4.40612	4.30885	4.60041
3.17003	1.87631	2.51775		6.20161	4.5247	6.18526
4.46809	2.42005	3.53227		5.73947	8.74197	4.83563
3.92754	1.69654	3.23898		4.91263	3.72816	5.33925
3.23976	1.32524	1.79147		5.15263	5.33203	5.70451
2.12392	1.38268	3.00516		4.63085	4.40525	3.42876
3.34734	1.25195	2.76999		2.37571	2.72398	5.96054
	2.3793	2.56493			5.34948	3.93809
	2.11831	2.40521			10.4896	6.6369
		1.33203				2.02617
		2.06769				6.79685
		0.988698				1.20683
		2.92365				2.9949
