# Supplementary material for: Retinoic acid-induced protein 14 links mechanical forces to Hippo signaling
Source: EMBO Rep. 2024 Aug 19;25(9):18. doi: 10.1038/s44319-024-00228-0 (PMC11387738; doi:10.1038/s44319-024-00228-0)
Supplement: Supplementary file 3 — Source data Fig. 1 [file 44319_2024_228_MOESM3_ESM.zip › Figure 1/Figure 1M/Figure 1M.xlsx]

## Sheet: Sheet1
Nuc/Cyto ratio (single cell quantification)
siCtrl	siRAI14#1	siRAI14#2
3.10946	2.02913	1.64639
2.74786	2.07593	2.77866
2.9557	1.99896	2.30986
2.06333	1.70356	2.90795
3.89769	2.00551	2.33589
3.35816	2.93383	1.3873
3.49974	1.78871	2.58299
2.21991	1.19662	3.8217
3.94056	1.7515	1.22556
2.85556	2.1903	3.17549
4.38041	1.17797	1.89558
2.32419	2.31155	3.39907
3.23434	1.24099	3.9926
2.95835	0.795602	3.32988
3.24925	2.82919	1.45571
3.13527	2.46898	2.11297
2.55282	0.987738	2.52836
4.69781	2.48633	1.92459
4.04176	1.1819	2.96632
2.87368	2.02666	2.23138
3.85212	1.44779	2.79125
2.7714	1.55864	2.40934
3.49705	2.25811	2.66148
3.22151	2.17152	2.6419
3.12217	2.05858	2.49424
1.94384	1.19238	2.53402
3.0326	1.84719	2.31686
2.63644	1.41698	2.62219
3.37272	1.221	2.44832
3.45085	1.50484	2.55167
3.76379	2.09818	2.92637
3.76444	1.69008	1.908
3.68492	1.83432	2.22677
4.13719	1.19636	2.7741
3.3435	2.34448	3.17909
3.78027	1.86972	2.84165
2.6998	1.64755	2.82066
3.89284	2.85319	3.11014
3.54911	2.23136	2.97403
3.47534	1.6492	2.92246
3.94605	1.83425	3.24712
3.10835	1.12445	2.03717
3.84577	1.70794	4.54302
3.36239	2.82424	3.45627
3.94073	2.02013	1.77938
4.17137	2.18827	3.90149
3.57415	1.40656	2.69955
4.51532	1.68893	2.04319
3.78852	1.22262	2.54833
3.8943	1.19514	2.31865
3.99333	3.52951	3.17915
2.36291	1.54893	2.92495
4.30842	2.08992	2.62235
2.87733	1.62089	1.40886
3.72247	1.71606	2.50302
4.08012	1.76356	2.35802
4.41719	2.24194	1.92951
3.73698	2.00032	2.28967
3.83148	2.95749	1.20988
3.47336	2.34456	3.33591
3.64272	2.87151	2.73432
2.88818	1.43958	2.79697
2.5136	2.77318	2.44931
3.68115	1.37056	2.36172
2.66157	1.38372	2.01632
3.82563	1.56338	3.79551
3.17877	2.06214	2.90017
4.37657	2.64399	2.61796
3.07842	1.71156	2.97544
3.76592	2.12798	2.24312
3.66463	1.58749	1.35758
1.36932	1.46134	3.63406
3.70341	1.66721	2.591
1.92034	1.68525	1.95428
3.21509	1.34349	2.6256
3.17922	1.36152	3.1679
3.51524	2.71694	2.16162
3.61072	1.78169	2.15741
4.02073	2.91835	3.51335
4.24591	1.89411	3.20555
1.69181	1.56842	1.94852
2.96284	2.4567	2.39646
4.12913	1.78738	3.04445
4.12122	1.39924	2.75181
3.63368	1.31046	1.48105
3.2943	3.34438	3.70653
3.23195	2.47168	3.62598
4.12525	1.13669	2.17701
3.775	1.33747	1.84913
2.65016	1.86331	2.86194
3.16417	3.04088	3.06641
3.44894	1.76648	3.05689
4.10508	3.43664	3.37329
3.55482	2.67496	2.75812
1.88745	2.42402	2.54042
3.21747	1.05573	3.17033
3.31675	3.01874	3.00698
3.07948	1.86608	1.65312
2.82873	2.48193	3.35969
4.17331	3.82608	2.15116
3.36125	2.01475	3.06751
3.09826	2.53133	3.13016
3.34737	3.11722	3.24167
3.63282	2.68703	2.78586
4.59263	2.50534	1.52608
3.38635	1.1659	3.73263
2.93364	1.40983	3.04374
3.90395	1.50642	3.1278
3.61147	1.64337	3.83562
4.2358	1.74274	1.26604
4.16951	1.98146	2.29167
2.55734	1.83112	3.02238
3.60831	1.13897	2.04075
2.59489	2.56934	2.27267
3.80314	2.19932	2.46599
2.53197	1.61432	3.38702
4.22607	1.88619	3.88344
4.26959	2.50291	0.948391
4.38273	1.70538	3.08283
3.95883		1.72973
4.22718		1.96108
1.69776		2.21754
3.77932
4.16917
3.70606
3.18913
3.49503
3.75745
2.10414
3.51495
4.12641
2.26141
4.57573
2.92625
3.89452
3.19117
3.71136
3.90135
1.87366
3.56115
2.17936
