# Supplementary material for: Retinoic acid-induced protein 14 links mechanical forces to Hippo signaling
Source: EMBO Rep. 2024 Aug 19;25(9):18. doi: 10.1038/s44319-024-00228-0 (PMC11387738; doi:10.1038/s44319-024-00228-0)
Supplement: Supplementary file 3 — Source data Fig. 1 [file 44319_2024_228_MOESM3_ESM.zip › Figure 1/Figure 1N/Figure 1N.xlsx]

## Sheet: Sheet1
	WT	KO
p-YAP/YAP WB	0.749482	1.67244
	1.25052	1.75791
	1	1.65164
	WT	KO
p-LATS1/LATS1 WB	1.09588	2.00962
	0.904125	2.45855
	1	2.97559
	WT	KO
TAZ/β-actin WB	0.903579	0.646262
	1.09642	0.297215
	1	0.349387
