# Supplementary material for: Retinoic acid-induced protein 14 links mechanical forces to Hippo signaling
Source: EMBO Rep. 2024 Aug 19;25(9):18. doi: 10.1038/s44319-024-00228-0 (PMC11387738; doi:10.1038/s44319-024-00228-0)
Supplement: Supplementary file 4 — Source data Fig. 2 [file 44319_2024_228_MOESM4_ESM.zip]

Archive with 42 entries (33 files):
- Figure 2/Figure 2A/
- Figure 2/Figure 2A/EGFP.tif
- Figure 2/Figure 2A/Flag.tif
- Figure 2/Figure 2A/IP EGFP, IB EGFP.tif
- Figure 2/Figure 2A/IP EGFP, IB Flag.tif
- Figure 2/Figure 2B/
- Figure 2/Figure 2B/IP RAI14, IB NF2.tif
- Figure 2/Figure 2B/IP RAI14, IB RAI14.tif
- Figure 2/Figure 2B/NF2.tif
- Figure 2/Figure 2B/RAI14.tif
- Figure 2/Figure 2C/
- Figure 2/Figure 2C/Figure 2C.xlsx
- Figure 2/Figure 2C/NF2, RAI14.tif
- Figure 2/Figure 2C/NF2.tif
- Figure 2/Figure 2C/no antibody.tif
- Figure 2/Figure 2C/RAI14.tif
- Figure 2/Figure 2D/
- Figure 2/Figure 2D/Figure 2D.xlsx
- Figure 2/Figure 2D/NF2, RAI14.tif
- Figure 2/Figure 2D/NF2.tif
- Figure 2/Figure 2D/no antibody.tif
- Figure 2/Figure 2D/RAI14.tif
- Figure 2/Figure 2E/
- Figure 2/Figure 2E/Figure 2E.xlsx
- Figure 2/Figure 2E/NF2, RAI14.tif
- Figure 2/Figure 2E/NF2.tif
- Figure 2/Figure 2E/no antibody.tif
- Figure 2/Figure 2E/RAI14.tif
- Figure 2/Figure 2G/
- Figure 2/Figure 2G/EGFP.tif
- Figure 2/Figure 2G/Flag.tif
- Figure 2/Figure 2G/IP EGFP, IB EGFP.tif
- Figure 2/Figure 2G/IP EGFP, IB Flag.tif
- Figure 2/Figure 2H/
- Figure 2/Figure 2H/EGFP.tif
- Figure 2/Figure 2H/Flag.tif
- Figure 2/Figure 2H/IP EGFP, IB EGFP.tif
- Figure 2/Figure 2H/IP EGFP, IB Flag.tif
- Figure 2/Figure 2I/
- Figure 2/Figure 2I/Figure 2I.xlsx
- Figure 2/Figure 2J/
- Figure 2/Figure 2J/Figure 2J.xlsx
