# Supplementary material for: Retinoic acid-induced protein 14 links mechanical forces to Hippo signaling
Source: EMBO Rep. 2024 Aug 19;25(9):18. doi: 10.1038/s44319-024-00228-0 (PMC11387738; doi:10.1038/s44319-024-00228-0)
Supplement: Supplementary file 4 — Source data Fig. 2 [file 44319_2024_228_MOESM4_ESM.zip › Figure 2/Figure 2C/Figure 2C.xlsx]

## Sheet: Sheet1
PLA dot number/cell
none	NF2	RAI14	NF2,RAI14
0	0	0	65
0	1	0	58
0	0	0	28
0	0	0	54
0	1	1	67
0	3	0	33
1	0	0	18
0	0	0	20
0	2	0	42
0	0	0	26
0	0	0	46
0	0	0	20
0	0	2	21
0	2	0	21
0	0	0	26
0	0	0	30
0	0	0	37
1	0	0	0
0	0	0	1
0	0	1	37
0	0	2	43
0	0	3	39
0	8	0	45
0	1	0	32
0	0	1	54
0	1	0	34
0	1	2	28
0	0	1	41
0	0	2	20
0	0	4	14
1	0	1
0		0
0		0
0		4
0		0
0		2
0		1
0		1
1		0
0		0
0		0
0		0
0
0
0
0
0
0
0
0
