# Supplementary material for: Retinoic acid-induced protein 14 links mechanical forces to Hippo signaling
Source: EMBO Rep. 2024 Aug 19;25(9):18. doi: 10.1038/s44319-024-00228-0 (PMC11387738; doi:10.1038/s44319-024-00228-0)
Supplement: Supplementary file 4 — Source data Fig. 2 [file 44319_2024_228_MOESM4_ESM.zip › Figure 2/Figure 2D/Figure 2D.xlsx]

## Sheet: Sheet1
PLA dot number/cell
none	NF2	RAI14	NF2,RAI14
0	1	3	31
0	1	1	25
0	1	3	20
0	0	4	18
0	0	4	20
0	0	4	27
0	0	5	26
0	0	4	36
0	0	1	17
0	0	5	30
0	0	2	18
0	0	2	27
0	0	5	36
0	0	5	31
0	0	3	20
0	0	2	17
0	0	2	25
0	0	3	15
0	0	4	15
0	0	4	25
0	0	6	17
0	0	2	23
0	0	2	30
0	0	1	30
0	0	0	39
0	0	1	28
0	0	10	20
0	0	6	27
0	0	5	29
0	2	7	22
0	1	8	51
0	1	8	27
0	1	9
0	0
0	0
0	0
0	0
0	0
	0
	0
	0
	0
	0
	0
	0
	0
	0
	0
