# Supplementary material for: Retinoic acid-induced protein 14 links mechanical forces to Hippo signaling
Source: EMBO Rep. 2024 Aug 19;25(9):18. doi: 10.1038/s44319-024-00228-0 (PMC11387738; doi:10.1038/s44319-024-00228-0)
Supplement: Supplementary file 4 — Source data Fig. 2 [file 44319_2024_228_MOESM4_ESM.zip › Figure 2/Figure 2E/Figure 2E.xlsx]

## Sheet: Sheet1
PLA dot number/cell
none	NF2	RAI14	NF2,RAI14
0	1	2	20
0	1	2	22
0	1	1	25
0	1	1	37
0	0	3	37
0	0	2	37
0	0	1	28
0	0	2	25
0	0	3	27
0	0	3	27
0	0	1	10
0	0	1	12
0	0	1	8
0	1	3	15
0	1	1	16
0	1	1	20
0	1	4	14
0	0	1	19
0	0	1	22
0	0	1	19
0	0	2	17
0	0	2	37
0	0	5	33
0	0	1	30
0	0	1	18
0	0	1	18
0	0	0	12
0	0	0	15
0	0	0	12
0	0	0	25
0	0	0	14
0	0	0	14
0	0	0
0	0	0
0	0	0
0	0	0
0	0	0
0		0
0		0
0
0
