# Supplementary material for: Retinoic acid-induced protein 14 links mechanical forces to Hippo signaling
Source: EMBO Rep. 2024 Aug 19;25(9):18. doi: 10.1038/s44319-024-00228-0 (PMC11387738; doi:10.1038/s44319-024-00228-0)
Supplement: Supplementary file 4 — Source data Fig. 2 [file 44319_2024_228_MOESM4_ESM.zip › Figure 2/Figure 2I/Figure 2I.xlsx]

## Sheet: Sheet1
EGFP-RAI14	-	WT	1-424	425-980
Luciferase value	0.997781	3.79487	1.06871	3.22402
	1.00604	3.55157	1.05792	3.07184
	0.996174	3.77812	1.08753	3.14713
