# Supplementary material for: Retinoic acid-induced protein 14 links mechanical forces to Hippo signaling
Source: EMBO Rep. 2024 Aug 19;25(9):18. doi: 10.1038/s44319-024-00228-0 (PMC11387738; doi:10.1038/s44319-024-00228-0)
Supplement: Supplementary file 4 — Source data Fig. 2 [file 44319_2024_228_MOESM4_ESM.zip › Figure 2/Figure 2J/Figure 2J.xlsx]

## Sheet: Sheet1
EGFP-RAI14	-	WT	△CC	△ANK
Luciferase value	0.98128	7.75209	1.00127	7.99924
	1.03466	7.73489	0.935239	8.39312
	0.984063	7.38148	0.895775	8.6127
