# Supplementary material for: Retinoic acid-induced protein 14 links mechanical forces to Hippo signaling
Source: EMBO Rep. 2024 Aug 19;25(9):18. doi: 10.1038/s44319-024-00228-0 (PMC11387738; doi:10.1038/s44319-024-00228-0)
Supplement: Supplementary file 5 — Source data Fig. 3 [file 44319_2024_228_MOESM5_ESM.zip]

Archive with 31 entries (26 files):
- Figure 3/Figure 3A/
- Figure 3/Figure 3A/Figure 3A.xlsx
- Figure 3/Figure 3A/NF2.tif
- Figure 3/Figure 3A/p-YAP.tif
- Figure 3/Figure 3A/RAI14.tif
- Figure 3/Figure 3A/YAP.tif
- Figure 3/Figure 3A/ÑΓ-actin.tif
- Figure 3/Figure 3B/
- Figure 3/Figure 3B/DAPI_siCtrl.tif
- Figure 3/Figure 3B/DAPI_siNF2&RAI14#1.tif
- Figure 3/Figure 3B/DAPI_siNF2&RAI14#2.tif
- Figure 3/Figure 3B/DAPI_siNF2.tif
- Figure 3/Figure 3B/DAPI_siRA14#1.tif
- Figure 3/Figure 3B/DAPI_siRAI14#2.tif
- Figure 3/Figure 3B/Figure 3B.xlsx
- Figure 3/Figure 3B/YAP_siCtrl.tif
- Figure 3/Figure 3B/YAP_siNF2&RAI14#1.tif
- Figure 3/Figure 3B/YAP_siNF2&RAI14#2.tif
- Figure 3/Figure 3B/YAP_siNF2.tif
- Figure 3/Figure 3B/YAP_siRAI14#1.tif
- Figure 3/Figure 3B/YAP_siRAI14#2.tif
- Figure 3/Figure 3C/
- Figure 3/Figure 3C/Figure 3C.xlsx
- Figure 3/Figure 3D/
- Figure 3/Figure 3D/NF2.tif
- Figure 3/Figure 3D/p-YAP.tif
- Figure 3/Figure 3D/RAI14.tif
- Figure 3/Figure 3D/YAP.tif
- Figure 3/Figure 3D/ÑΓ-actin.tif
- Figure 3/Figure 3E/
- Figure 3/Figure 3E/Figure 3E.xlsx
