# Supplementary material for: Retinoic acid-induced protein 14 links mechanical forces to Hippo signaling
Source: EMBO Rep. 2024 Aug 19;25(9):18. doi: 10.1038/s44319-024-00228-0 (PMC11387738; doi:10.1038/s44319-024-00228-0)
Supplement: Supplementary file 5 — Source data Fig. 3 [file 44319_2024_228_MOESM5_ESM.zip › Figure 3/Figure 3A/Figure 3A.xlsx]

## Sheet: Sheet1
	siCtrl	siRAI14#1	siRAI14#2	siCtrl	siRAI14#1	siRAI14#2
p-YAP/YAP WB	1	1.24375	1.42347	0.68198	0.611958	0.540357
	1	1.90564	1.42988	0.301022	0.781694	0.587841
	1	1.54564	1.31432	0.249397	0.730405	0.271637
