# Supplementary material for: Retinoic acid-induced protein 14 links mechanical forces to Hippo signaling
Source: EMBO Rep. 2024 Aug 19;25(9):18. doi: 10.1038/s44319-024-00228-0 (PMC11387738; doi:10.1038/s44319-024-00228-0)
Supplement: Supplementary file 5 — Source data Fig. 3 [file 44319_2024_228_MOESM5_ESM.zip › Figure 3/Figure 3B/Figure 3B.xlsx]

## Sheet: Sheet1
Nuc/Cyto ratio (single cell quantification)							Quantified nuclear YAP (single cell quantification)
siCtrl	siRAI14#1	siRAI14#2	siNF2	siNF2/RAI14#1	siNF2/RAI14#2		siCtrl	siRAI14#1	siRAI14#2	siNF2	siNF2/RAI14#1	siNF2/RAI14#2
3.32637	1.01963	2.37233	1.8178	2.34281	2.48484		10.3851	13.8515	11.0582	15.0703	10.9963	5.25592
3.54833	1.25601	1.78823	4.27648	2.3285	1.98973		8.56686	9.70488	3.94706	9.59828	10.2413	12.9614
2.59007	0.983478	1.44586	1.61131	3.34793	1.58441		13.6953	4.21285	4.12626	12.7466	5.68923	9.00179
2.89176	1.4208	2.11799	2.09199	1.56459	1.50458		10.4428	10.2422	5.55059	12.0718	14.3007	13.329
2.37826	1.7185	1.70445	4.29472	1.93834	1.93191		10.3703	12.7957	3.40595	8.8478	16.2033	15.1809
3.199	1.77378	2.61775	1.52621	3.38851	2.93369		10.1863	8.13082	4.77838	11.3965	7.86604	10.1121
3.05904	1.47073	1.92044	3.55013	2.07189	2.53704		8.67395	5.5947	6.31009	11.587	11.3133	5.71159
3.16072	1.73638	1.69472	2.87004	4.38324	2.99351		7.69335	8.35582	4.17695	6.5215	7.92196	9.60825
3.8242	2.47991	2.01202	3.50553	1.39927	1.19725		8.8247	9.30098	3.17324	6.94262	12.4356	12.5083
1.96107	1.82945	1.80688	3.91718	3.74145	2.72859		12.9262	11.2117	4.31518	9.77765	6.53106	7.76181
2.69929	1.56202	1.10098	1.82763	3.86678	2.45857		10.3428	7.70416	5.47075	10.5007	8.87609	6.44476
2.86342	0.836729	1.44291	3.70899	1.7814	1.90335		10.6387	2.94714	4.46563	12.0905	13.0102	16.2911
3.29672	0.981083	2.33299	3.23185	2.95388	2.96438		12.0058	3.23353	12.5288	12.2431	6.2266	8.99463
1.36518	1.28279	2.18732	3.87043	3.08799	1.87771		14.4363	6.93164	8.83772	13.047	8.99337	6.54936
1.81395	1.02333	1.68493	1.9577	2.13111	3.48555		12.2536	3.42908	7.6446	13.7076	5.29913	6.75773
2.67672	1.10495	2.52763	2.14294	3.68519	1.33822		9.31478	3.31735	10.5104	11.1934	8.38437	11.4209
2.75218	1.2854	1.16739	3.71216	2.01533	2.27377		8.98221	8.96752	4.57742	9.65999	10.2328	8.80386
1.81251	0.99409	2.4539	2.21238	1.2987	2.85358		8.33759	7.54167	5.92769	10.7008	10.3845	5.37756
2.982	1.76387	2.72713	2.72061	2.27731	5.31872		7.88544	7.92356	10.6715	11.1585	5.52175	9.15541
2.47155	1.46101	1.87663	2.80619	1.62515	3.57194		11.3724	16.3259	7.31755	8.93799	13.1567	7.2039
2.63562	1.36945	2.06199	3.56215	2.6546	2.75616		9.37738	9.90154	6.38107	7.14847	8.56087	12.319
2.54185	1.07038	1.65117	2.43129	2.28563	2.74755		6.26705	5.80803	10.4927	5.07618	9.46706	5.33688
2.44	1.78996	1.28413	3.16202	2.19804	3.49768		8.38018	5.88514	5.41051	7.99097	4.87591	5.272
2.11409	1.9302	1.41606	2.9846	2.66642	4.02097		5.31507	6.71236	9.00151	7.87719	6.3246	8.8214
2.33988	1.26141	1.93025	2.40696	2.4266	2.921		13.4347	4.59755	9.10674	8.67839	6.67157	12.3582
4.10321	2.05626	1.74892	3.3819	2.69248	3.33529		7.65088	9.00905	6.02681	8.72167	12.8539	12.3292
2.74879	2.06746	1.19894	2.05834	2.1489	3.48671		14.1179	8.83527	2.64237	10.5155	12.8118	9.65491
4.30428	1.84576	0.957875	2.15586	2.29265	2.62906		7.29202	5.28095	2.57018	13.0742	12.6114	10.963
4.36125	1.50503	1.71019	3.13583	2.67023	2.94555		8.59665	5.26996	3.40446	10.2608	12.752	10.8178
3.03186	1.01811	1.12061	3.75859	3.73529	2.61075		10.417	4.30117	2.5136	7.29111	7.54565	8.4114
2.85018	2.0841	1.55461	2.0212	3.20525	2.05396		10.4618	4.96041	2.81657	8.38689	7.68606	10.6319
	2.1117	2.16692	3.89256	2.87171	1.48946			10.6573	9.59599	10.2651	9.45701	11.219
	1.40321	1.86222	3.61911	3.30168	3.35477			5.44217	8.42357	10.2328	13.1736	9.50667
	1.73607	1.54467	3.33039	1.76691	2.03597			9.10462	11.0783	9.40331	10.1823	9.19868
	1.6819	1.74216	2.19833	2.2855	1.87566			9.16129	14.5651	11.2259	10.5969	14.2664
	1.39322	1.54717	2.86305	2.71066	1.81327			10.1258	3.47966	12.1668	9.4298	11.3987
	1.05343	1.99308	3.26132	2.16958	2.43748			3.64119	10.88	9.33781	6.53219	12.5349
	1.25068	1.97592	2.20757		3.53815			5.32477	6.12683	8.63398		9.19595
	1.74018	1.09475	3.09952		2.20886			7.85088	2.63488	11.6127		14.0055
	1.82454	2.17769	2.81319		2.27713			7.28829	5.52042	10.9047		4.90348
	1.51229	1.64035	3.44451		3.02467			7.9302	8.44751	9.10013		13.3631
	2.53414	1.6878	2.638		2.75101			8.13429	8.69618	9.37953		9.673
	1.41702	2.45061	2.66048		4.18135			5.57119	7.09661	6.52237		8.92133
	1.95863	1.19799	2.03351		2.52827			6.61558	4.52593	6.39044		10.9284
	1.21853	2.86373	1.45862		3.57059			6.3544	9.55862	7.92698		11.8806
	1.78548	1.42689	1.62361		2.7351			6.7227	4.42521	5.79557		14.747
	1.61291	1.78192			3.53258			8.9364	7.4937			12.0894
	1.90618	1.52575			2.08335			8.38841	4.58635			10.5116
	1.8576	2.37041			2.61436			4.43936	7.19311			10.2944
	1.1738	1.48101			2.49817			3.03821	3.50781			9.96701
	1.36526	2.58635						3.04109	7.17994
	2.14682	2.86325						12.9496	10.6237
	2.01901	3.3003						8.23137	9.47041
	1.30997	1.96895						2.63586	7.43457
	1.63391	1.75026						8.36496	5.97481
	2.17859	1.84209						8.90441	6.76593
	1.97867	1.45684						6.83667	6.47647
	1.28939	1.47198						4.78429	6.62712
	1.40828	1.39542						6.76448	10.8742
	1.50165	1.16274						6.72547	8.35677
	1.47049	1.40636						4.83296	14.1732
	2.35651	1.54056						6.44117	16.2787
	2.56071	1.99905						7.50341	6.35477
	1.75287	1.39755						9.42091	4.86489
	1.5712	1.96513						8.66488	7.22096
	1.64034	2.17585						11.4123	8.61718
	1.91736	2.37994						9.62421	9.50459
	1.59848							10.2233
	1.91958							12.5744
	1.3772							6.41042
	1.29613							3.85269
	1.74934							7.2628
	1.59696							11.1087
	1.39962							4.56542
	1.33383							2.70751
