# Supplementary material for: Retinoic acid-induced protein 14 links mechanical forces to Hippo signaling
Source: EMBO Rep. 2024 Aug 19;25(9):18. doi: 10.1038/s44319-024-00228-0 (PMC11387738; doi:10.1038/s44319-024-00228-0)
Supplement: Supplementary file 5 — Source data Fig. 3 [file 44319_2024_228_MOESM5_ESM.zip › Figure 3/Figure 3C/Figure 3C.xlsx]

## Sheet: Sheet1
	CTGF				CYR61				ANKRD1
	siCtrl	siRAI14#1	siNF2	siNF2/RAI14#1	siCtrl	siRAI14#1	siNF2	siNF2/RAI14#1	siCtrl	siRAI14#1	siNF2	siNF2/RAI14#1
Gene expression	1.00598	0.561642	2.40698	1.83722	1.06087	0.765366	1.61118	1.72412	1.01049	0.648339	2.18987	1.89197
	0.969411	0.587973	2.35575	1.86968	0.971988	0.800726	1.4191	1.67704	0.997098	0.632223	2.28555	1.86395
	1.02542	0.56299	2.39407	1.89324	0.969793	0.806773	1.64388	1.84605	0.992495	0.664866	2.24237	1.94675
