# Supplementary material for: Retinoic acid-induced protein 14 links mechanical forces to Hippo signaling
Source: EMBO Rep. 2024 Aug 19;25(9):18. doi: 10.1038/s44319-024-00228-0 (PMC11387738; doi:10.1038/s44319-024-00228-0)
Supplement: Supplementary file 5 — Source data Fig. 3 [file 44319_2024_228_MOESM5_ESM.zip › Figure 3/Figure 3E/Figure 3E.xlsx]

## Sheet: Sheet1
	CTGF						CYR61
	siCtrl	siRAI14#1	siRAI14#2	Flag-NF2	Flag-NF2/RAI14#1	Flag-NF2/RAI14#2	siCtrl	siRAI14#1	siRAI14#2	Flag-NF2	Flag-NF2/RAI14#1	Flag-NF2/RAI14#2
Gene expression	0.953996	1.027	0.960508	0.841597	0.688113	0.698155	1.06009	0.993032	1.01981	0.689766	0.526363	0.484384
	0.925654	0.9654	1.04538	0.812088	0.651315	0.583783	0.949811	1.0703	0.998504	0.688512	0.53594	0.565386
	1.13241	0.92853	0.98396	0.730939	0.652247	0.60769	0.993158	1.06981	1.0019	0.678348	0.543489	0.464121
