# Supplementary material for: Retinoic acid-induced protein 14 links mechanical forces to Hippo signaling
Source: EMBO Rep. 2024 Aug 19;25(9):18. doi: 10.1038/s44319-024-00228-0 (PMC11387738; doi:10.1038/s44319-024-00228-0)
Supplement: Supplementary file 6 — Source data Fig. 4 [file 44319_2024_228_MOESM6_ESM.zip]

Archive with 58 entries (48 files):
- Figure 4/Figure 4A/
- Figure 4/Figure 4A/p-YAP.tif
- Figure 4/Figure 4A/RAI14.tif
- Figure 4/Figure 4A/TAZ.tif
- Figure 4/Figure 4A/YAP.tif
- Figure 4/Figure 4A/ÑΓ-actin.tif
- Figure 4/Figure 4B/
- Figure 4/Figure 4B/Figure 4B.xlsx
- Figure 4/Figure 4B/RAI14.tif
- Figure 4/Figure 4B/YAP&TAZ.tif
- Figure 4/Figure 4B/ÑΓ-actin.tif
- Figure 4/Figure 4C/
- Figure 4/Figure 4C/Figure 4C.xlsx
- Figure 4/Figure 4C/RAI14.tif
- Figure 4/Figure 4C/TAZ.tif
- Figure 4/Figure 4C/YAP.tif
- Figure 4/Figure 4C/ÑΓ-actin.tif
- Figure 4/Figure 4D/
- Figure 4/Figure 4D/p-YAP.tif
- Figure 4/Figure 4D/RAI14.tif
- Figure 4/Figure 4D/YAP.tif
- Figure 4/Figure 4D/ÑΓ-actin.tif
- Figure 4/Figure 4E/
- Figure 4/Figure 4E/Figure 4E.xlsx
- Figure 4/Figure 4E/RAI14.tif
- Figure 4/Figure 4E/TAZ.tif
- Figure 4/Figure 4E/ÑΓ-actin.tif
- Figure 4/Figure 4F/
- Figure 4/Figure 4F/Figure 4F.xlsx
- Figure 4/Figure 4F/LC3B.tif
- Figure 4/Figure 4F/RAI14.tif
- Figure 4/Figure 4F/TAZ.tif
- Figure 4/Figure 4F/ÑΓ-actin.tif
- Figure 4/Figure 4G/
- Figure 4/Figure 4G/Figure 4G.xlsx
- Figure 4/Figure 4G/RAI14.tif
- Figure 4/Figure 4G/TAZ.tif
- Figure 4/Figure 4G/ÑΓ-actin.tif
- Figure 4/Figure 4H/
- Figure 4/Figure 4H/Figure 4H.xlsx
- Figure 4/Figure 4H/HA(NEDD8).tif
- Figure 4/Figure 4H/IP RAI14, IB HA(NEDD8).tif
- Figure 4/Figure 4H/IP RAI14, IB RAI14.tif
- Figure 4/Figure 4H/p-YAP.tif
- Figure 4/Figure 4H/RAI14.tif
- Figure 4/Figure 4H/YAP.tif
- Figure 4/Figure 4H/ÑΓ-actin.tif
- Figure 4/Figure 4I/
- Figure 4/Figure 4I/Figure 4I.xlsx
- Figure 4/Figure 4I/p-YAP.tif
- Figure 4/Figure 4I/RAI14.tif
- Figure 4/Figure 4I/YAP.tif
- Figure 4/Figure 4I/ÑΓ-actin.tif
- Figure 4/Figure 4J/
- Figure 4/Figure 4J/F-actin, serum -.tif
- Figure 4/Figure 4J/F-actin, serum +.tif
- Figure 4/Figure 4J/F-actin+DAPI, serum -.tif
- Figure 4/Figure 4J/F-actin+DAPI, serum +.tif
