# Supplementary material for: Retinoic acid-induced protein 14 links mechanical forces to Hippo signaling
Source: EMBO Rep. 2024 Aug 19;25(9):18. doi: 10.1038/s44319-024-00228-0 (PMC11387738; doi:10.1038/s44319-024-00228-0)
Supplement: Supplementary file 6 — Source data Fig. 4 [file 44319_2024_228_MOESM6_ESM.zip › Figure 4/Figure 4B/Figure 4B.xlsx]

## Sheet: Sheet1
Lat. B	0h	3h	6h
RAI14/β-actin WB	1	0.529211	0.43189
	1	0.491861	0.452873
	1	0.59999	0.451946
