# Supplementary material for: Retinoic acid-induced protein 14 links mechanical forces to Hippo signaling
Source: EMBO Rep. 2024 Aug 19;25(9):18. doi: 10.1038/s44319-024-00228-0 (PMC11387738; doi:10.1038/s44319-024-00228-0)
Supplement: Supplementary file 6 — Source data Fig. 4 [file 44319_2024_228_MOESM6_ESM.zip › Figure 4/Figure 4C/Figure 4C.xlsx]

## Sheet: Sheet1
Stiffness	Stiff	Soft
RAI14/β-actin WB	1	0.687544
	1	0.434178
	1	0.341914
