# Supplementary material for: Retinoic acid-induced protein 14 links mechanical forces to Hippo signaling
Source: EMBO Rep. 2024 Aug 19;25(9):18. doi: 10.1038/s44319-024-00228-0 (PMC11387738; doi:10.1038/s44319-024-00228-0)
Supplement: Supplementary file 6 — Source data Fig. 4 [file 44319_2024_228_MOESM6_ESM.zip › Figure 4/Figure 4E/Figure 4E.xlsx]

## Sheet: Sheet1
	DMSO		Lat. A
MG132	-	+	-	+
RAI14/β-actin WB	1	1.11409	0.466183	0.850234
	1	1.12059	0.529458	1.0557
	1	1.00839	0.670716	0.8441
