# Supplementary material for: Retinoic acid-induced protein 14 links mechanical forces to Hippo signaling
Source: EMBO Rep. 2024 Aug 19;25(9):18. doi: 10.1038/s44319-024-00228-0 (PMC11387738; doi:10.1038/s44319-024-00228-0)
Supplement: Supplementary file 6 — Source data Fig. 4 [file 44319_2024_228_MOESM6_ESM.zip › Figure 4/Figure 4F/Figure 4F.xlsx]

## Sheet: Sheet1
Baf. A1	-	-	+	+
Lat. B	-	+	-	+
RAI14/β-actin WB	1	0.318961	1.26635	0.596641
	1	0.165351	1.30646	0.450889
	1	0.367973	1.17184	0.181162
