# Supplementary material for: Retinoic acid-induced protein 14 links mechanical forces to Hippo signaling
Source: EMBO Rep. 2024 Aug 19;25(9):18. doi: 10.1038/s44319-024-00228-0 (PMC11387738; doi:10.1038/s44319-024-00228-0)
Supplement: Supplementary file 6 — Source data Fig. 4 [file 44319_2024_228_MOESM6_ESM.zip › Figure 4/Figure 4G/Figure 4G.xlsx]

## Sheet: Sheet1
Lat. B	-	-	+	+
MLN-4924	-	+	-	+
RAI14/β-actin WB	1	1.15977	0.608775	0.899939
	1	1.3588	0.47309	1.19558
	1	1.38883	0.667186	1.15358
