# Supplementary material for: Retinoic acid-induced protein 14 links mechanical forces to Hippo signaling
Source: EMBO Rep. 2024 Aug 19;25(9):18. doi: 10.1038/s44319-024-00228-0 (PMC11387738; doi:10.1038/s44319-024-00228-0)
Supplement: Supplementary file 6 — Source data Fig. 4 [file 44319_2024_228_MOESM6_ESM.zip › Figure 4/Figure 4H/Figure 4H.xlsx]

## Sheet: Sheet1
Lat. B	-	+
HA(NEDD8)/RAI14 WB	1	2.20646
	1	1.855
	1	1.51482
