# Supplementary material for: Retinoic acid-induced protein 14 links mechanical forces to Hippo signaling
Source: EMBO Rep. 2024 Aug 19;25(9):18. doi: 10.1038/s44319-024-00228-0 (PMC11387738; doi:10.1038/s44319-024-00228-0)
Supplement: Supplementary file 7 — Source data Fig. 5 [file 44319_2024_228_MOESM7_ESM.zip]

Archive with 23 entries (18 files):
- Figure 5/Figure 5A/
- Figure 5/Figure 5A/F-actin.tif
- Figure 5/Figure 5A/Flag-NF2.tif
- Figure 5/Figure 5A/Merge.tif
- Figure 5/Figure 5B/
- Figure 5/Figure 5B/NF2.tif
- Figure 5/Figure 5B/RAI14.tif
- Figure 5/Figure 5B/Vinculin.tif
- Figure 5/Figure 5B/ÑΓ-actin.tif
- Figure 5/Figure 5C/
- Figure 5/Figure 5C/EGFP.tif
- Figure 5/Figure 5C/F-actin pull down, EGFP.tif
- Figure 5/Figure 5C/F-actin pull down, ÑΓ-actin.tif
- Figure 5/Figure 5C/ÑΓ-actin.tif
- Figure 5/Figure 5D/
- Figure 5/Figure 5D/F-actin.tif
- Figure 5/Figure 5D/Merge.tif
- Figure 5/Figure 5D/PLA(NF2, RAI14).tif
- Figure 5/Figure 5E/
- Figure 5/Figure 5E/Figure 5E.xlsx
- Figure 5/Figure 5E/NF2.tif
- Figure 5/Figure 5E/RAI14.tif
- Figure 5/Figure 5E/ÑΓ-actin.tif
