# Supplementary material for: Retinoic acid-induced protein 14 links mechanical forces to Hippo signaling
Source: EMBO Rep. 2024 Aug 19;25(9):18. doi: 10.1038/s44319-024-00228-0 (PMC11387738; doi:10.1038/s44319-024-00228-0)
Supplement: Supplementary file 7 — Source data Fig. 5 [file 44319_2024_228_MOESM7_ESM.zip › Figure 5/Figure 5E/Figure 5E.xlsx]

## Sheet: Sheet1
	siCtrl	siRAI14#1	siRAI14#2
NF2/β-actin WB	1	0.262032	0.19492
	1	0.459138	0.287262
	1	0.739716	0.79345
