# Supplementary material for: Retinoic acid-induced protein 14 links mechanical forces to Hippo signaling
Source: EMBO Rep. 2024 Aug 19;25(9):18. doi: 10.1038/s44319-024-00228-0 (PMC11387738; doi:10.1038/s44319-024-00228-0)
Supplement: Supplementary file 8 — Source data Fig. 6 [file 44319_2024_228_MOESM8_ESM.zip]

Archive with 93 entries (80 files):
- Figure 6/Figure 6B/
- Figure 6/Figure 6B/IP RAI14, IB NF2.tif
- Figure 6/Figure 6B/IP RAI14, IB RAI14.tif
- Figure 6/Figure 6B/NF2.tif
- Figure 6/Figure 6B/p-YAP.tif
- Figure 6/Figure 6B/RAI14.tif
- Figure 6/Figure 6B/YAP.tif
- Figure 6/Figure 6B/ÑΓ-actin.tif
- Figure 6/Figure 6C/
- Figure 6/Figure 6C/IP RAI14, IB NF2.tif
- Figure 6/Figure 6C/IP RAI14, IB RAI14.tif
- Figure 6/Figure 6C/p-YAP.tif
- Figure 6/Figure 6C/RAI14.tif
- Figure 6/Figure 6C/YAP.tif
- Figure 6/Figure 6C/ÑΓ-actin.tif
- Figure 6/Figure 6D/
- Figure 6/Figure 6D/1 kPa.tif
- Figure 6/Figure 6D/50 kPa.tif
- Figure 6/Figure 6D/Figure 6D.xlsx
- Figure 6/Figure 6E/
- Figure 6/Figure 6E/DMSO.tif
- Figure 6/Figure 6E/Figure 6E.xlsx
- Figure 6/Figure 6E/Lat. B(1h).tif
- Figure 6/Figure 6F/
- Figure 6/Figure 6F/IP Myc(LATS1), IB Myc(LATS1).tif
- Figure 6/Figure 6F/IP Myc(LATS1), IB NF2.tif
- Figure 6/Figure 6F/Myc(LATS1).tif
- Figure 6/Figure 6F/NF2.tif
- Figure 6/Figure 6F/p-LATS1.tif
- Figure 6/Figure 6F/p-YAP.tif
- Figure 6/Figure 6F/YAP.tif
- Figure 6/Figure 6F/ÑΓ-actin.tif
- Figure 6/Figure 6G/
- Figure 6/Figure 6G/1 kPa.tif
- Figure 6/Figure 6G/50 kPa.tif
- Figure 6/Figure 6G/Figure 6G.xlsx
- Figure 6/Figure 6H/
- Figure 6/Figure 6H/IP Myc(LATS1), IB Myc(LATS1).tif
- Figure 6/Figure 6H/IP Myc(LATS1), IB NF2.tif
- Figure 6/Figure 6H/Myc(LATS1).tif
- Figure 6/Figure 6H/NF2.tif
- Figure 6/Figure 6H/p-LATS1.tif
- Figure 6/Figure 6H/p-YAP.tif
- Figure 6/Figure 6H/TAZ.tif
- Figure 6/Figure 6H/ÑΓ-actin.tif
- Figure 6/Figure 6I/
- Figure 6/Figure 6I/IP RAI14, IB NF2.tif
- Figure 6/Figure 6I/IP RAI14, IB RAI14.tif
- Figure 6/Figure 6I/NF2.tif
- Figure 6/Figure 6I/RAI14.tif
- Figure 6/Figure 6I/ÑΓ-actin.tif
- Figure 6/Figure 6J/
- Figure 6/Figure 6J/Flag(NF2).tif
- Figure 6/Figure 6J/IP Myc(LATS1), IB Flag(NF2).tif
- Figure 6/Figure 6J/IP Myc(LATS1), IB Myc(LATS1).tif
- Figure 6/Figure 6J/Myc(LATS1).tif
- Figure 6/Figure 6J/ÑΓ-actin.tif
- Figure 6/Figure 6K/
- Figure 6/Figure 6K/IP Myc(LATS1), IB Myc(LATS1).tif
- Figure 6/Figure 6K/IP Myc(LATS1), IB NF2.tif
- Figure 6/Figure 6K/Myc(LATS1).tif
- Figure 6/Figure 6K/NF2.tif
- Figure 6/Figure 6K/p-LATS1.tif
- Figure 6/Figure 6K/p-YAP.tif
- Figure 6/Figure 6K/RAI14.tif
- Figure 6/Figure 6K/YAP.tif
- Figure 6/Figure 6K/ÑΓ-actin.tif
- Figure 6/Figure 6L/
- Figure 6/Figure 6L/IP Myc(LATS1), IB Myc(LATS1).tif
- Figure 6/Figure 6L/IP Myc(LATS1), IB NF2.tif
- Figure 6/Figure 6L/Myc(LATS1).tif
- Figure 6/Figure 6L/NF2.tif
- Figure 6/Figure 6L/p-LATS1.tif
- Figure 6/Figure 6L/p-YAP.tif
- Figure 6/Figure 6L/TAZ.tif
- Figure 6/Figure 6L/YAP.tif
- Figure 6/Figure 6L/ÑΓ-actin.tif
- Figure 6/Figure 6M/
- Figure 6/Figure 6M/Flag(NF2).tif
- Figure 6/Figure 6M/IP Myc(LATS1), IB Flag(NF2).tif
- Figure 6/Figure 6M/IP Myc(LATS1), IB Myc(LATS1).tif
- Figure 6/Figure 6M/Myc(LATS1).tif
- Figure 6/Figure 6M/RAI14.tif
- Figure 6/Figure 6M/ÑΓ-actin.tif
- Figure 6/Figure 6N/
- Figure 6/Figure 6N/IP Myc(LATS1), IB Myc(LATS1).tif
- Figure 6/Figure 6N/IP Myc(LATS1), IB NF2.tif
- Figure 6/Figure 6N/Myc(LATS1).tif
- Figure 6/Figure 6N/NF2.tif
- Figure 6/Figure 6N/p-YAP.tif
- Figure 6/Figure 6N/RAI14.tif
- Figure 6/Figure 6N/YAP.tif
- Figure 6/Figure 6N/ÑΓ-actin.tif
