# Supplementary material for: Retinoic acid-induced protein 14 links mechanical forces to Hippo signaling
Source: EMBO Rep. 2024 Aug 19;25(9):18. doi: 10.1038/s44319-024-00228-0 (PMC11387738; doi:10.1038/s44319-024-00228-0)
Supplement: Supplementary file 8 — Source data Fig. 6 [file 44319_2024_228_MOESM8_ESM.zip › Figure 6/Figure 6D/Figure 6D.xlsx]

## Sheet: Sheet1
PLA dot number/cell
50 kPa	1 kPa
55	18
45	15
48	14
99	17
96	14
95	25
92	12
117	28
85	16
51	32
66	32
82	23
99	15
62	16
34	9
50	20
54	11
64	19
55	8
80	18
73	23
56	21
70	25
77	19
88	14
67	19
76
81
67
57
35
43
58
57
60
77
85
50
55
77
