# Supplementary material for: Retinoic acid-induced protein 14 links mechanical forces to Hippo signaling
Source: EMBO Rep. 2024 Aug 19;25(9):18. doi: 10.1038/s44319-024-00228-0 (PMC11387738; doi:10.1038/s44319-024-00228-0)
Supplement: Supplementary file 8 — Source data Fig. 6 [file 44319_2024_228_MOESM8_ESM.zip › Figure 6/Figure 6E/Figure 6E.xlsx]

## Sheet: Sheet1
PLA dot number/cell
DMSO	Lat. B(1h)
31	28
23	12
37	21
49	21
64	21
37	26
48	20
36	18
21	23
21	19
31	27
41	18
40	18
30	15
45	24
29	21
25	22
28	23
27	25
22	18
27	9
29	14
22	24
23	18
28	15
48	26
35	17
41	31
46	14
19	15
25	21
49	23
20	9
29	25
14	27
27	21
31	19
49	37
33	33
37	29
34	36
23	19
17	18
44	27
43	33
31	17
52	16
36	16
31	10
47	19
28	20
26	30
32	27
37	23
33	19
33	15
61	18
25	16
31	24
	15
	15
	23
	9
	11
	12
	7
