# Supplementary material for: Retinoic acid-induced protein 14 links mechanical forces to Hippo signaling
Source: EMBO Rep. 2024 Aug 19;25(9):18. doi: 10.1038/s44319-024-00228-0 (PMC11387738; doi:10.1038/s44319-024-00228-0)
Supplement: Supplementary file 8 — Source data Fig. 6 [file 44319_2024_228_MOESM8_ESM.zip › Figure 6/Figure 6G/Figure 6G.xlsx]

## Sheet: Sheet1
PLA dot number/cell
50 kPa	1 kPa
1	7
1	13
5	8
5	10
6	10
6	18
1	14
4	24
5	23
5	19
2	20
2	24
1	15
1	16
5	8
2	6
2	9
1	9
2	18
5	16
6	13
	10
