# Supplementary material for: Retinoic acid-induced protein 14 links mechanical forces to Hippo signaling
Source: EMBO Rep. 2024 Aug 19;25(9):18. doi: 10.1038/s44319-024-00228-0 (PMC11387738; doi:10.1038/s44319-024-00228-0)
Supplement: Supplementary file 9 — Source data Fig. 7 [file 44319_2024_228_MOESM9_ESM.zip]

Archive with 48 entries (37 files):
- Figure 7/Figure 7A/
- Figure 7/Figure 7A/Figure 7A.xlsx
- Figure 7/Figure 7B/
- Figure 7/Figure 7B/Ctrl+DMSO.tif
- Figure 7/Figure 7B/Ctrl+VP.tif
- Figure 7/Figure 7B/Figure 7B.xlsx
- Figure 7/Figure 7B/RAI14+DMSO.tif
- Figure 7/Figure 7B/RAI14+VP.tif
- Figure 7/Figure 7C/
- Figure 7/Figure 7C/Figure 7C.xlsx
- Figure 7/Figure 7D/
- Figure 7/Figure 7D/Ctrl+DMSO.tif
- Figure 7/Figure 7D/Ctrl+MGH-CP1.tif
- Figure 7/Figure 7D/Figure 7D.xlsx
- Figure 7/Figure 7D/RAI14+DMSO.tif
- Figure 7/Figure 7D/RAI14+MGH-CP1.tif
- Figure 7/Figure 7E/
- Figure 7/Figure 7E/Figure 7E.xlsx
- Figure 7/Figure 7F/
- Figure 7/Figure 7F/Ctrl+DMSO.tif
- Figure 7/Figure 7F/Ctrl+MGH-CP1.tif
- Figure 7/Figure 7F/Figure 7F.xlsx
- Figure 7/Figure 7F/RAI14+DMSO.tif
- Figure 7/Figure 7F/RAI14+MGH-CP1.tif
- Figure 7/Figure 7G/
- Figure 7/Figure 7G/Figure 7G.xlsx
- Figure 7/Figure 7H/
- Figure 7/Figure 7H/Figure 7H.xlsx
- Figure 7/Figure 7H/shCtrl+DMSO.tif
- Figure 7/Figure 7H/shCtrl+TRULI.tif
- Figure 7/Figure 7H/shRAI14#1+DMSO.tif
- Figure 7/Figure 7H/shRAI14#1+TRULI.tif
- Figure 7/Figure 7H/shRAI14#2+DMSO.tif
- Figure 7/Figure 7H/shRAI14#2+TRULI.tif
- Figure 7/Figure 7I/
- Figure 7/Figure 7I/F-actin.tif
- Figure 7/Figure 7I/RAI14.tif
- Figure 7/Figure 7I/TAZ.tif
- Figure 7/Figure 7I/Vinculin.tif
- Figure 7/Figure 7I/YAP.tif
- Figure 7/Figure 7J/
- Figure 7/Figure 7J/F-actin.tif
- Figure 7/Figure 7J/RAI14.tif
- Figure 7/Figure 7J/TAZ.tif
- Figure 7/Figure 7J/Vinculin.tif
- Figure 7/Figure 7J/YAP.tif
- Figure 7/Figure 7K/
- Figure 7/Figure 7K/Figure 7K.xlsx
