# Supplementary material for: Retinoic acid-induced protein 14 links mechanical forces to Hippo signaling
Source: EMBO Rep. 2024 Aug 19;25(9):18. doi: 10.1038/s44319-024-00228-0 (PMC11387738; doi:10.1038/s44319-024-00228-0)
Supplement: Supplementary file 9 — Source data Fig. 7 [file 44319_2024_228_MOESM9_ESM.zip › Figure 7/Figure 7A/Figure 7A.xlsx]

## Sheet: Sheet1
Days	Ctrl			VP			RAI14			RAI14+VP
0	5000	5000	5000	5000	5000	5000	5000	5000	5000	5000	5000	5000
2	10800	11700	12200	11000	10100	10600	19600	19600	17400	11400	11700	10500
4	56900	65700	55700	41600	43400	54500	85000	82700	85600	42800	52800	53400
6	164400	152400	159600	119600	145600	94000	208800	211200	232400	159600	136000	144000
