# Supplementary material for: Retinoic acid-induced protein 14 links mechanical forces to Hippo signaling
Source: EMBO Rep. 2024 Aug 19;25(9):18. doi: 10.1038/s44319-024-00228-0 (PMC11387738; doi:10.1038/s44319-024-00228-0)
Supplement: Supplementary file 9 — Source data Fig. 7 [file 44319_2024_228_MOESM9_ESM.zip › Figure 7/Figure 7B/Figure 7B.xlsx]

## Sheet: Sheet1
Flag-RAI14	-	+	-	+
VP	-	-	+	+
Colony area(%)	7.81	14.31	7.76	7.25
	6.09	14.24	5.75	9.24
	7.94	12.57	5.61	7.6
