# Supplementary material for: Retinoic acid-induced protein 14 links mechanical forces to Hippo signaling
Source: EMBO Rep. 2024 Aug 19;25(9):18. doi: 10.1038/s44319-024-00228-0 (PMC11387738; doi:10.1038/s44319-024-00228-0)
Supplement: Supplementary file 9 — Source data Fig. 7 [file 44319_2024_228_MOESM9_ESM.zip › Figure 7/Figure 7C/Figure 7C.xlsx]

## Sheet: Sheet1
Days	Ctrl			MGH-CP1			RAI14			RAI14+MGH-CP1
0	5000	5000	5000	5000	5000	5000	5000	5000	5000	5000	5000	5000
2	7390	7860	8090	4630	4750	4160	12700	12400	12800	6920	5860	6690
4	48100	50400	41600	7040	14700	7620	68800	75700	64500	9970	11100	9380
6	306000	381000	339000	31800	19350	29910	564000	567000	588000	59700	52800	63300
