# Supplementary material for: Retinoic acid-induced protein 14 links mechanical forces to Hippo signaling
Source: EMBO Rep. 2024 Aug 19;25(9):18. doi: 10.1038/s44319-024-00228-0 (PMC11387738; doi:10.1038/s44319-024-00228-0)
Supplement: Supplementary file 9 — Source data Fig. 7 [file 44319_2024_228_MOESM9_ESM.zip › Figure 7/Figure 7E/Figure 7E.xlsx]

## Sheet: Sheet1
Days	Ctrl			MGH-CP1			RAI14			RAI14+MGH-CP1
0	5000	5000	5000	5000	5000	5000	5000	5000	5000	5000	5000	5000
2	6160	5630	5450	3690	4110	2870	10800	8390	8390	2870	4460	4990
4	16650	18750	23100	10200	7395	6510	30600	33750	28050	7215	6945	7485
6	57328	49995	59327	10566	11132	9766	77326	81992	76659	16232	11532	15065
