# Supplementary material for: Retinoic acid-induced protein 14 links mechanical forces to Hippo signaling
Source: EMBO Rep. 2024 Aug 19;25(9):18. doi: 10.1038/s44319-024-00228-0 (PMC11387738; doi:10.1038/s44319-024-00228-0)
Supplement: Supplementary file 9 — Source data Fig. 7 [file 44319_2024_228_MOESM9_ESM.zip › Figure 7/Figure 7F/Figure 7F.xlsx]

## Sheet: Sheet1
Flag-RAI14	-	+	-	+
MGH-CP1	-	-	+	+
Colony area(%)	8.77	19.45	4.42	14.68
	10.96	21.47	4.57	12.66
	8.42	20.47	4.16	9.11
