# Supplementary material for: Retinoic acid-induced protein 14 links mechanical forces to Hippo signaling
Source: EMBO Rep. 2024 Aug 19;25(9):18. doi: 10.1038/s44319-024-00228-0 (PMC11387738; doi:10.1038/s44319-024-00228-0)
Supplement: Supplementary file 9 — Source data Fig. 7 [file 44319_2024_228_MOESM9_ESM.zip › Figure 7/Figure 7G/Figure 7G.xlsx]

## Sheet: Sheet1
Days	shCtrl			shCtrl+TRULI			shRAI14#2			shRAI14#2+TRULI
0	5000	5000	5000	5000	5000	5000	5000	5000	5000	5000	5000	5000
2	15100	15000	13700	15800	12100	14400	7620	6980	7270	4520	4280	4810
4	42042	47447	58258	56456	51051	51051	14350	14100	18750	22600	28450	21100
6	109000	97400	116000	140000	121000	128000	57500	61000	62200	78600	89700	94400
