# Supplementary material for: Retinoic acid-induced protein 14 links mechanical forces to Hippo signaling
Source: EMBO Rep. 2024 Aug 19;25(9):18. doi: 10.1038/s44319-024-00228-0 (PMC11387738; doi:10.1038/s44319-024-00228-0)
Supplement: Supplementary file 9 — Source data Fig. 7 [file 44319_2024_228_MOESM9_ESM.zip › Figure 7/Figure 7H/Figure 7H.xlsx]

## Sheet: Sheet1
shRNA	Ctrl		RAI14#1		RAI14#2
TRULI	-	+	-	+	-	+
Colony area(%)	6.37	10.12	1.83	2.42	1.7	4.25
	6.01	7.08	0.53	2.93	1.49	3.06
	5.78	7.75	1.11	3.79	1.34	3.97
