# Supplementary material for: Retinoic acid-induced protein 14 links mechanical forces to Hippo signaling
Source: EMBO Rep. 2024 Aug 19;25(9):18. doi: 10.1038/s44319-024-00228-0 (PMC11387738; doi:10.1038/s44319-024-00228-0)
Supplement: Supplementary file 9 — Source data Fig. 7 [file 44319_2024_228_MOESM9_ESM.zip › Figure 7/Figure 7K/Figure 7K.xlsx]

## Sheet: Sheet1
RAI14/Vinculin (relative units)					F-actin/Vinculin (relative units)
Diffuse normal	Diffuse tumor	Intestinal normal	Intestinal tumor		Diffuse normal	Diffuse tumor	Intestinal normal	Intestinal tumor
0.148381	7.04333	1.27833	1.01809		0.422857	4.47113	0.689843	2.06017
0.257941	5.8986	0.760444	1.32113		0.729018	4.01632	0.271158	2.36276
0.606941	3.77094	1.00149	1.33145		1.41798	4.23434	0.230035	2.37763
0.361213	2.75453	0.80723	1.37881		4.01845	2.31902	0.769374	2.27747
0.382605	5.62578	1.21468	2.93467		0.593588	3.72151	0.60915	2.58317
4.42713	3.51071	0.681526	2.9519		0.285752	3.23278	1.02443	3.4025
0.379743	3.01826	1.34019	1.56762		0.265603	3.5014	2.17749	2.35536
1.43605	6.40758	0.916111	1.77423		0.266754	5.3061	2.22852	1.86355
YAP/Vinculin (relative units)					TAZ/Vinculin (relative units)
Diffuse normal	Diffuse tumor	Intestinal normal	Intestinal tumor		Diffuse normal	Diffuse tumor	Intestinal normal	Intestinal tumor
0.454935	3.37241	1.55061	3.18228		0.890325	1.92043	1.34342	1.67697
0.176164	3.67461	1.1464	2.10694		0.430759	1.91931	0.737662	1.5947
0.976441	3.70476	1.15566	2.7508		1.24459	1.92027	0.571584	0.93018
3.68808	1.27633	1.01837	2.89411		0.724164	1.69532	0.744037	0.904424
1.21341	5.03747	0.655857	1.53374		0.811764	1.72291	0.900743	1.81503
0.688989	3.05167	0.133275	3.79436		1.06131	1.52796	0.939313	1.42436
0.221011	3.53571	0.956539	7.77921		1.5854	0.590786	1.09126	0.648082
0.580964	4.85652	1.38329	1.89744		1.25169	2.46238	1.67198	1.27148
