# Supplementary material for: Retinoic acid-induced protein 14 links mechanical forces to Hippo signaling
Source: EMBO Rep. 2024 Aug 19;25(9):18. doi: 10.1038/s44319-024-00228-0 (PMC11387738; doi:10.1038/s44319-024-00228-0)
Supplement: Supplementary file 10 — EV Figures Source Data [file 44319_2024_228_MOESM10_ESM.zip]

Archive with 5 entries (5 files):
- Figure EV3.zip
- Figure EV2.zip
- Figure EV5.zip
- Figure EV4.zip
- Figure EV1.zip
